# Supplementary material for: Genome-Wide Analysis of the Typical Thioredoxin Gene Family in Hexaploid Oil-Camellia: Identification, Phylogenetic Analysis, and Gene Expression Patterns
Source: Genes (Basel). 2025 Jun 30;16(7):790. doi: 10.3390/genes16070790 (PMC12294300; doi:10.3390/genes16070790)
Supplement: Supplementary file 1 [file genes-16-00790-s001.zip › supplementary tables.xlsx]

## Sheet: Table S1
Table S1. The orthologous genes of typical TRXs in Arabidopsis, rice and tea tree
Gene Name	Locus ID		Gene Name	Locus ID		Gene Name	Locus ID
TRX-f1	At3g02730		OsTRX1	LOC_Os01g07376		CsTRX1	TEA001394.1
TRX-f2	At5g16400		OsTRX2	LOC_Os01g68480		CsTRX2	TEA002799.1
TRX-h1	At3g51030		OsTRX3	LOC_Os01g73234		CsTRX3	TEA014656.1
TRX-h2	At5g39950		OsTRX4	LOC_Os02g42700		CsTRX4	TEA014772.1
TRX-h7	At1g59730		OsTRX5	LOC_Os03g58630		CsTRX5	TEA018277.1
TRX-h8	At1g69880		OsTRX6	LOC_Os04g44830		CsTRX6	TEA024484.1
TRX-h9	At3G08710		OsTRX7	LOC_Os04g57930		CsTRX7	TEA027097.1
TRX-m1	At1g03680		OsTRX8	LOC_Os05g07690		CsTRX8	TEA027405.1
TRX-m2	At4g03520		OsTRX9	LOC_Os06g45510		CsTRX9	TEA030549.1
TRX-m3	At2g15570		OsTRX10	LOC_Os07g08840		CsTRX10	TEA030680.1
TRX-m4	At3g15360		OsTRX11	LOC_Os07g09310		CsTRX11	TEA031540.1
TRX-o1	At2g35010		OsTRX12	LOC_Os08g29110		CsTRX12	TEA032100.1
TRX-o2	At1g31020		OsTRX13	LOC_Os09g23650
TDX	At3g17880		OsTRX14	LOC_Os12g08730
TRX-x	At1g50320
TRX-y1	At1g76760
TRX-y2	At1g43560
TRX-z	At3g06730

## Sheet: Table S2
Table S 2PCR using specific primers
aatactagtggatccATGGCTGGTGTGCTTGAGACG	CoTRX25-F
gcccttgctcaccaTCTACAAGAATTTTTCAATGCTGGAGG	CoTRX25-R

## Sheet: Table S3
Table S3 The distribution of CoTRXs on oil-Camellia chromosomes across 6 different haplotypes
	Haplotypes (A1)		Haplotypes (A2)		Haplotypes (B1)		Haplotypes (B2)		Haplotypes (C1)		Haplotypes (C2)
	Gene Name	Locus ID	Gene Name	Locus ID	Gene Name	Locus ID	Gene Name	Locus ID	Gene Name	Locus ID	Gene Name	Locus ID
1	CoTRX1.1	A1.1G231500	CoTRX1.2	A2.1G258100	CoTRX1.3	B1.1G239800	CoTRX1.4	B2.1G255900	CoTRX1.5	C1.1G221200	CoTRX1.6	C2.1G247500
2	CoTRX2.1	A1.2G146400
3	CoTRX3.1	A1.5G005400	CoTRX3.2	A2.5G018300	CoTRX3.3	B1.5G023300	CoTRX3.4	B2.5G000400	CoTRX3.5	C1.5G004400	CoTRX3.6	C2.5G004400
4	CoTRX4.1	A1.5G295300			CoTRX4.3	B1.5G278300	CoTRX4.4	B2.5G308200	CoTRX4.5	C1.5G274500
5	CoTRX5.1	A1.6G124800
6	CoTRX6.1	A1.8G025600	CoTRX6.2	A2.8G031800	CoTRX6.3	B1.8G028100	CoTRX6.4	B2.8G031400	CoTRX6.5	C1.8G030500	CoTRX6.6	C2.8G023300
7	CoTRX7.1	A1.9G067200	CoTRX7.2	A2.9G093500	CoTRX7.3	B1.9G126000	CoTRX7.4	B2.9G130100	CoTRX7.5	C1.9G128100	CoTRX7.6	C2.9G124800
8	CoTRX8.1	A1.15G023400									CoTRX8.6	C2.15G016100
9			CoTRX9.2	A2.1G086600
10	CoTRX10.1	A1.4G056700	CoTRX10.2	A2.4G068900	CoTRX10.3	B1.4G085300	CoTRX10.4	B2.4G063400	CoTRX10.5	C1.4G066300	CoTRX10.6	C2.4G094900
11			CoTRX11.2	A2.6G043700
12			CoTRX12.2	A2.6G201400
13			CoTRX13.2	A2.8G139200							CoTRX13.6	C2.8G107200
14					CoTRX14.3	B1.2G091900
15					CoTRX15.3	B1.2G117300	CoTRX15.4	B2.2G123900	CoTRX15.5	C1.2G134100
16	CoTRX16.1	A1.4G258500	CoTRX16.2	A2.4G279800	CoTRX16.3	B1.4G234200	CoTRX16.4	B2.4G270600	CoTRX16.5	C1.4G277800	CoTRX16.6	C2.4G308000
17	CoTRX17.1	A1.5G148600	CoTRX17.2	A2.5G134200	CoTRX17.3	B1.5G132500	CoTRX17.4	B2.5G149200	CoTRX17.5	C1.5G138900	CoTRX17.6	C2.5G146300
18	CoTRX18.1	A1.6G061500	CoTRX18.2	A2.6G223600	CoTRX18.3	B1.6G199900			CoTRX18.5	C1.6G193700	CoTRX18.6	C2.6G214900
19	CoTRX19.1	A1.7G134500			CoTRX19.3	B1.7G135100	CoTRX19.4	B2.7G133500	CoTRX19.5	C1.7G137500	CoTRX19.6	C2.7G135600
20	CoTRX20.1	A1.11G003400	CoTRX20.1	A2.11G002400	CoTRX20.2	B1.11G012000	CoTRX20.3	B2.11G006300	CoTRX20.4	C1.11G006900
21											CoTRX21.6	C2.4G306700
22	CoTRX22.1	A1.5G218600	CoTRX22.2	A2.5G212600	CoTRX22.3	B1.5G203800	CoTRX22.4	B2.5G224300	CoTRX22.5	C1.5G202200	CoTRX22.6	C2.5G224200
23											CoTRX23.6	C2.7G132800
24	CoTRX24.1	A1.7G242000	CoTRX24.2	A2.7G203200	CoTRX24.3	B1.7G221900	CoTRX24.4	B2.7G221800	CoTRX24.5	C1.7G231200	CoTRX24.6	C2.7G235200
25	CoTRX25.1	A1.10G034700	CoTRX25.2	A2.10G053400	CoTRX25.3	B1.10G051400	CoTRX25.4	B2.10G051400	CoTRX25.5	C1.10G037000	CoTRX25.6	C2.10G026400
26					CoTRX26.3	B1.15G003100			CoTRX26.5	C1.15G001600	CoTRX26.6	C2.15G002900
27											CoTRX27.6	C2.15G092100

## Sheet: Table S4
Table S4 FPKM values of CoTRXs in various tissues and embryo development
tissues		Stem	Leaf	Flower bud	Embryo	Seed				embryo development		220DAP	240DAP	260DAP	280DAP	300DAP	320DAP
	CoTRX1	5.54275	2.21643	2.97942	1.91557	-3.27715					CoTRX1	2.59193	-0.0268516	4.66199	NA	NA	-3.36251
	CoTRX2	NA	-4.01929	NA	NA	NA					CoTRX2	NA	NA	NA	NA	NA	NA
	CoTRX3	3.30487	1.57853	2.57379	3.56522	3.12238					CoTRX3	2.93889	3.2088	2.67286	0.0543774	0.123131	1.2036
	CoTRX4	3.51481	3.02775	4.83439	1.06537	2.93874					CoTRX4	1.15451	-0.175569	4.24577	0.888768	2.49027	2.69721
	CoTRX5	2.61525	2.34909	1.53515	1.05052	3.22879					CoTRX5	1.11315	3.09942	2.44236	0.406112	1.06551	1.82338
	CoTRX6	6.89196	5.7106	6.81402	7.6217	4.99326					CoTRX6	7.56343	6.11578	6.54456	0.74389	3.38593	3.55327
	CoTRX7	2.50741	1.45961	2.13662	2.71772	2.49349					CoTRX7	2.19827	3.8192	2.40351	0.31554	2.65797	1.96812
	CoTRX8	NA	NA	NA	NA	NA					CoTRX8	NA	NA	NA	NA	NA	NA
	CoTRX9	NA	NA	NA	NA	NA					CoTRX9	NA	NA	NA	NA	NA	NA
	CoTRX10	2.57745	1.53082	2.22288	4.47689	3.40476					CoTRX10	4.83753	4.64376	4.93857	0.104272	1.71457	NA
	CoTRX11	NA	NA	NA	NA	-3.32213					CoTRX11	NA	NA	NA	NA	NA	NA
	CoTRX12	-3.23925	-5.16886	-3.35588	-5.18749	NA					CoTRX12	-5.86775	-3.68913	-4.18809	-1.02372	-6.51088	-6.37812
	CoTRX13	1.95859	3.21948	0.654484	-0.97271	NA					CoTRX13	-1.49755	NA	-3.94309	NA	NA	-5.79987
	CoTRX14	2.59266	2.04736	2.02064	2.62126	0.94325					CoTRX14	1.97329	3.57544	2.32585	0.453922	1.57153	0.285587
	CoTRX15	2.07877	2.80099	2.51799	2.51311	2.8413					CoTRX15	2.16509	3.52853	2.40086	-0.558479	2.3668	1.18917
	CoTRX16	5.87663	4.37562	4.70536	4.92181	5.12705					CoTRX16	4.9469	5.83675	5.59156	0.786839	4.39891	3.75607
	CoTRX17	0.73909	0.860188	2.76179	1.34477	-3.9958					CoTRX17	0.864143	-4.82294	0.422555	NA	-3.30759	-3.87499
	CoTRX18	6.08772	6.38386	4.60463	3.2983	-0.841664					CoTRX18	3.72932	1.06344	3.28276	0.175351	0.931596	-0.900689
	CoTRX19	5.44863	5.13782	4.98991	4.64391	4.27121					CoTRX19	5.29041	4.61375	5.49606	0.908022	7.46663	6.34553
	CoTRX20	2.37011	2.47851	0.968407	0.959012	0.0895027					CoTRX20	0.328021	-1.87749	0.957529	NA	0.1273	-0.503449
	CoTRX21	NA	NA	NA	NA	NA					CoTRX21	NA	NA	NA	NA	NA	NA
	CoTRX22	3.2854	3.51354	2.59798	1.45073	-1.03449					CoTRX22	1.57288	0.989516	0.508479	-0.193443	-1.20209	-1.06809
	CoTRX23	-2.20019	-4.92643	-2.37672	-4.41439	-2.84087					CoTRX23	-3.19916	-0.771125	-2.5041	-0.708127	-3.76085	-3.27355
	CoTRX24	3.37689	3.19865	2.77563	2.16002	4.16213					CoTRX24	2.032	3.8303	2.97259	0.586221	2.13695	2.6293
	CoTRX25	3.37241	1.39616	3.09308	3.51703	1.99248					CoTRX25	3.41571	3.75028	3.94184	0.264606	1.09373	-0.578559
	CoTRX26	NA	NA	NA	NA	NA					CoTRX26	NA	NA	NA	NA	NA	NA
	CoTRX27	0.373442	-0.696309	1.26197	0.135394	-4.08987					CoTRX27	NA	-4.30573	-2.52868	-1.08406	NA	-2.28321
